# Supplementary material for: Small area synthetic estimates of smoking prevalence during pregnancy in England
Source: Popul Health Metr. 2015 Dec 9;13:34. doi: 10.1186/s12963-015-0067-8 (PMC4674906; doi:10.1186/s12963-015-0067-8)
Supplement: Additional file 4: — Point estimates and 95 % credible intervals for the prevalence of smoking ever during pregnancy and at delivery by PCT. (XLSX 49 kb) [file 12963_2015_67_MOESM4_ESM.xlsx]

## Sheet: Sheet1
Additional file 4: Point estimates and 95% credible intervals for the prevalence of smoking ever during pregnancy and at delivery by PCT
PCT	Smoking ever during pregnancy		Smoking at delivery
	Estimated number of smokers	Prevalence (%, 95% credible interval)	Estimated number of smokers	Prevalence (%, 95% credible interval)
Ashton, Leigh and Wigan	1012	27.7 (24.9-30.0)	531	14.5 (12.3-16.8)
Barking and Dagenham	495	14.1 (11.5-16.7)	192	5.5 (4.0-7.3)
Barnet	657	12.6 (10.8-14.3)	265	5.1 (4.1-6.2)
Barnsley	798	28.7 (25.5-31.3)	415	14.9 (12.4-17.4)
Bassetlaw	352	27.8 (25.2-30.0)	186	14.7 (12.6-16.7)
Bath and North East Somerset	450	25.6 (23.3-27.6)	259	14.7 (12.9-16.6)
Bedfordshire	1272	24.4 (22.6-26.1)	697	13.4 (11.9-14.9)
Berkshire East	1084	17.9 (16.2-19.5)	521	8.6 (7.4-10.0)
Berkshire West	1405	22.2 (20.2-24.0)	771	12.2 (10.7-13.8)
Bexley	616	20.3 (18.7-21.8)	303	10.0 (8.9-11.2)
Birmingham East and North	1095	16.0 (12.9-19.0)	453	6.6 (4.8-8.8)
Blackburn with Darwen Teaching	421	18.6 (15.6-21.6)	181	8.0 (6.0-10.2)
Blackpool	494	29.8 (26.0-32.8)	263	15.8 (12.6-18.8)
Bolton Teaching	889	22.7 (20.0-25.1)	420	10.7 (8.8-12.8)
Bournemouth and Poole Teaching	581	24.1 (22.3-25.8)	296	12.3 (11.0-13.7)
Bradford and Airedale Teaching	1458	17.7 (15.0-20.3)	613	7.4 (5.8-9.4)
Brent Teaching	462	8.9 (6.6-11.3)	152	2.9 (1.9-4.3)
Brighton and Hove City	611	19.7 (17.8-21.3)	293	9.4 (8.2-10.7)
Bristol	1295	20.1 (18.0-21.9)	616	9.6 (8.0-11.1)
Bromley	805	20.1 (18.4-21.6)	420	10.5 (9.3-11.8)
Buckinghamshire	1364	22.4 (20.3-24.4)	764	12.5 (10.9-14.3)
Bury	592	24.1 (22.1-25.9)	296	12.1 (10.6-13.6)
Calderdale	639	24.6 (22.5-26.4)	320	12.3 (10.8-14.0)
Cambridgeshire	1845	24.8 (22.7-26.7)	1039	14.0 (12.4-15.7)
Camden	338	12.1 (10.3-13.9)	133	4.8 (3.8-6.0)
Central Lancashire	1437	25.3 (23.3-27.1)	745	13.1 (11.6-14.8)
Central and Eastern Cheshire	1368	27.5 (25.2-29.5)	780	15.7 (13.8-17.6)
City and Hackney Teaching	514	11.4 (8.6-14.3)	186	4.1 (2.7-5.9)
Cornwall and Isles of Scilly	1358	26.8 (24.2-29.0)	696	13.7 (11.8-15.8)
County Durham	1734	28.6 (25.7-31.0)	912	15.1 (12.8-17.4)
Coventry Teaching	888	19.3 (17.0-21.5)	393	8.6 (7.0-10.3)
Croydon	716	13.6 (11.4-15.8)	290	5.5 (4.2-7.0)
Cumbria Teaching	1357	27.6 (25.3-29.6)	727	14.8 (13.0-16.7)
Darlington	403	27.7 (25.2-29.9)	213	14.7 (12.6-16.7)
Derby City	766	22.3 (19.8-24.6)	372	10.8 (9.0-12.8)
Derbyshire County	2097	27.0 (24.9-28.9)	1121	14.5 (12.8-16.2)
Devon	1814	25.8 (23.6-27.8)	959	13.7 (12.1-15.4)
Doncaster	1089	29.1 (25.8-31.9)	558	14.9 (12.3-17.5)
Dorset	815	26.6 (24.5-28.6)	454	14.8 (13.1-16.7)
Dudley	929	25.4 (23.1-27.5)	466	12.7 (11.0-14.6)
Ealing	606	10.5 (8.5-12.6)	220	3.8 (2.8-5.1)
East Lancashire Teaching	1231	24.8 (22.2-27.0)	603	12.1 (10.3-14.1)
East Riding of Yorkshire	851	28.4 (26.1-30.5)	489	16.3 (14.5-18.3)
East Sussex Downs and Weald	848	26.0 (23.9-27.8)	456	14.0 (12.4-15.6)
Eastern and Coastal Kent	2272	27.6 (25.3-29.5)	1209	14.7 (13.0-16.5)
Enfield	665	13.6 (11.5-15.7)	261	5.4 (4.2-6.8)
Gateshead	626	26.2 (23.4-28.5)	321	13.4 (11.3-15.5)
Gloucestershire	1678	26.0 (24.1-27.9)	928	14.4 (12.8-16.1)
Great Yarmouth and Waveney	696	29.8 (26.9-32.2)	374	16.1 (13.6-18.4)
Greenwich Teaching	590	13.5 (11.3-15.8)	228	5.2 (4.0-6.8)
Halton and St Helens	1030	28.1 (24.9-30.7)	549	15.0 (12.3-17.5)
Hammersmith and Fulham	330	12.5 (10.7-14.2)	129	4.9 (3.9-6.0)
Hampshire	3995	26.9 (24.6-29.1)	2341	15.8 (13.8-17.8)
Haringey Teaching	534	12.3 (10.0-14.6)	205	4.7 (3.4-6.3)
Harrow	339	10.0 (7.9-12.2)	129	3.8 (2.7-5.2)
Hartlepool	339	30.8 (26.5-34.2)	184	16.7 (13.1-20.0)
Hastings and Rother	514	26.9 (24.4-29.1)	268	14.1 (12.0-16.1)
Havering	601	22.4 (20.6-24)	300	11.2 (9.9-12.5)
Heart of Birmingham Teaching	492	9.0 (6.2-12.2)	161	2.9 (1.7-4.9)
Herefordshire	486	26.3 (24.0-28.5)	258	14 (12.2-15.9)
Hertfordshire	3183	21.7 (19.9-23.5)	1713	11.7 (10.3-13.2)
Heywood, Middleton and Rochdale	652	22.2 (19.3-24.8)	302	10.3 (8.2-12.5)
Hillingdon	594	14.5 (12.4-16.4)	244	5.9 (4.7-7.4)
Hounslow	493	11.5 (9.3-13.7)	180	4.2 (3.1-5.6)
Hull Teaching	1077	29.6 (25.4-33.0)	560	15.4 (12.0-18.6)
Isle of Wight National Health Service	330	27.8 (25.2-30.1)	169	14.2 (12.3-16.3)
Islington	362	12.4 (10.2-14.5)	137	4.7 (3.5-6.1)
Kensington and Chelsea	227	12.3 (10.7-13.8)	96	5.2 (4.3-6.3)
Kingston	352	16.1 (14.3-17.8)	170	7.7 (6.6-9.0)
Kirklees	1183	21.1 (18.9-23.2)	548	9.8 (8.3-11.5)
Knowsley	486	25.6 (22.0-28.6)	239	12.6 (9.9-15.3)
Lambeth	517	11.1 (9.0-13.3)	193	4.1 (3.0-5.6)
Leeds	2236	22.5 (20.3-24.5)	1117	11.3 (9.6-13)
Leicester City	713	13.8 (10.9-16.8)	278	5.4 (3.7-7.5)
Leicestershire County and Rutland	1807	25.7 (23.7-27.7)	1024	14.6 (12.9-16.4)
Lewisham	533	11.4 (9.2-13.6)	196	4.2 (3.0-5.6)
Lincolnshire Teaching	2230	29.2 (26.9-31.0)	1232	16.1 (14.3-18.0)
Liverpool	1342	21.8 (18.5-24.6)	618	10.0 (7.7-12.4)
Luton	473	13.9 (11.6-16.2)	182	5.4 (4.1-6.9)
Manchester Teaching	1298	16.6 (13.3-19.8)	547	7.0 (4.9-9.4)
Medway	905	25.9 (23.7-27.8)	459	13.1 (11.5-14.9)
Mid Essex	1012	25.5 (23.3-27.5)	573	14.4 (12.7-16.3)
Middlesbrough	535	26.5 (22.3-30.0)	270	13.4 (10.2-16.4)
Milton Keynes	794	21.5 (19.8-23.1)	407	11 (9.8-12.4)
Newcastle	787	22.2 (19.6-24.6)	384	10.8 (8.9-12.9)
Newham	492	8.1 (5.6-11.0)	151	2.5 (1.4-4.0)
Norfolk	2112	26.8 (24.7-28.6)	1145	14.5 (13-16.2)
North East Essex	929	27.1 (25.0-28.9)	495	14.4 (12.8-16.2)
North East Lincolnshire	612	31.6 (27.5-34.8)	332	17.1 (13.7-20.4)
North Lancashire Teaching	862	27.8 (25.6-29.7)	472	15.2 (13.5-17.1)
North Lincolnshire	523	28.5 (26.0-30.6)	276	15.0 (13.1-17.0)
North Somerset	618	26.6 (24.3-28.6)	354	15.3 (13.5-17.1)
North Staffordshire	528	27.2 (25.0-29.1)	281	14.5 (12.9-16.3)
North Tyneside	612	25.5 (23.2-27.5)	316	13.1 (11.4-15.0)
North Yorkshire and York	2108	27.1 (24.9-29)	1198	15.4 (13.7-17.2)
Northamptonshire Teaching	2226	25.7 (23.8-27.4)	1194	13.8 (12.4-15.4)
Northumberland	846	28.1 (25.7-30.2)	462	15.4 (13.4-17.4)
Nottingham City	861	19.8 (16.2-23.1)	386	8.9 (6.4-11.5)
Nottinghamshire County Teaching	2039	26.8 (24.7-28.6)	1099	14.4 (12.8-16.1)
Oldham	671	21.3 (18.3-24.0)	299	9.5 (7.6-11.6)
Oxfordshire	1992	24.2 (22.1-26.2)	1138	13.8 (12.1-15.6)
Peterborough	714	23.3 (21.2-25.2)	343	11.2 (9.7-12.8)
Plymouth Teaching	822	26.7 (24.3-28.8)	427	13.9 (12.0-15.9)
Portsmouth City Teaching	628	24.1 (22.0-26.0)	307	11.8 (10.3-13.4)
Redbridge	435	10.1 (7.9-12.3)	156	3.6 (2.5-5.0)
Redcar and Cleveland	475	30.7 (27.1-33.5)	261	16.9 (13.9-19.6)
Richmond and Twickenham	530	19.3 (16.8-21.7)	304	11.1 (9.1-13.1)
Rotherham	859	28.3 (25.2-30.9)	449	14.8 (12.4-17.2)
Salford	890	24.6 (21.8-27.1)	436	12.1 (9.8-14.2)
Sandwell	879	18.9 (15.5-21.9)	389	8.3 (6.1-10.9)
Sefton	734	25.6 (23.1-27.6)	375	13.1 (11.3-15.0)
Sheffield	1178	22.3 (19.6-24.6)	579	10.9 (9.0-13.0)
Shropshire County	688	26.3 (24.1-28.4)	369	14.1 (12.5-15.9)
Solihull	548	24.5 (22.4-26.4)	298	13.3 (11.7-15.1)
Somerset	1506	27.9 (25.7-29.8)	826	15.3 (13.6-17.1)
South Birmingham	885	18.8 (16.3-21.1)	399	8.5 (6.7-10.4)
South East Essex	943	25.3 (23.4-27.1)	509	13.7 (12.2-15.2)
South Gloucestershire	837	26.5 (24.2-28.8)	490	15.5 (13.6-17.6)
South Staffordshire	1799	27.6 (25.5-29.5)	986	15.1 (13.5-16.9)
South Tyneside	474	28.5 (25.0-31.4)	246	14.8 (12.0-17.6)
South West Essex	1304	24.2 (22.3-25.9)	676	12.5 (11.1-14.0)
Southampton City	882	23.5 (21.3-25.4)	421	11.2 (9.7-12.9)
Southwark	509	10.9 (8.6-13.2)	186	4.0 (2.8-5.5)
Stockport	806	24.2 (22.3-25.9)	426	12.8 (11.4-14.3)
Stockton-on-Tees Teaching	661	27.6 (24.9-29.8)	360	15.0 (12.8-17.2)
Stoke on Trent	971	26.3 (22.6-29.5)	477	12.9 (10-15.8)
Suffolk	1686	26.6 (24.6-28.4)	930	14.6 (13.1-16.3)
Sunderland Teaching	898	28.5 (25-31.2)	465	14.7 (12.0-17.4)
Surrey	3076	23.1 (20.7-25.5)	1804	13.6 (11.6-15.7)
Sutton and Merton	958	16.6 (14.9-18.3)	455	7.9 (6.8-9.2)
Swindon	752	25.0 (23.0-26.8)	413	13.7 (12.2-15.3)
Tameside and Glossop	983	25.6 (23.1-27.8)	491	12.8 (10.9-14.8)
Telford and Wrekin	588	27.7 (25.2-29.9)	304	14.3 (12.3-16.3)
Torbay	365	27.3 (24.6-29.5)	186	13.9 (11.8-16.1)
Tower Hamlets	403	9.2 (6.9-11.8)	130	3.0 (1.9-4.4)
Trafford	581	20.4 (18.8-21.9)	294	10.3 (9.2-11.6)
Wakefield District	1152	27.9 (25.1-30.2)	589	14.3 (12.1-16.4)
Walsall Teaching	841	23.0 (19.8-25.8)	400	10.9 (8.6-13.3)
Waltham Forest	539	11.4 (9.1-13.7)	193	4.1 (2.9-5.5)
Wandsworth	680	13.5 (11.9-15.0)	299	5.9 (4.9-7.0)
Warrington	651	26.5 (24.3-28.5)	353	14.4 (12.6-16.2)
Warwickshire	1535	25.4 (23.4-27.1)	833	13.8 (12.4-15.3)
West Essex	854	23.6 (21.6-25.4)	457	12.6 (11.2-14.2)
West Kent	2105	24.9 (23.0-26.7)	1142	13.5 (12.1-15.1)
West Sussex	2151	25.0 (23.1-26.9)	1191	13.9 (12.3-15.5)
Western Cheshire	650	26.1 (23.8-28.0)	363	14.6 (12.8-16.4)
Westminster	285	11.2 (9.4-12.9)	110	4.3 (3.4-5.5)
Wiltshire	1471	28.0 (25.4-30.2)	874	16.6 (14.5-18.8)
Wirral	1012	27.3 (24.2-29.8)	541	14.6 (12.1-17.0)
Wolverhampton City	694	19.6 (16.2-22.8)	312	8.8 (6.4-11.5)
Worcestershire	1592	26.1 (24.1-27.9)	873	14.3 (12.7-16.0)
